# Supplementary material for: Mutational profile of primary breast diffuse large B-cell lymphoma
Source: Oncotarget. 2017 Oct 24;8(61):102888–97. doi: 10.18632/oncotarget.21986 (PMC5732697; doi:10.18632/oncotarget.21986)
Supplement: Supplementary file 1 [file oncotarget-08-102888-s001.xlsx]

## Sheet: Table SI.2. Somatic variants 
Sample	Chr	Start	End	Ref	Alt	Location	Gene	Function	Exon	CDS position	AA position	cytoBand	Allele Frequency	Depth	Existing variant/dbsnp 1	Existing variant/dbsnp 2	Transcript
1	chr12	49444742	49444742	C	T	exonic	KMT2D	synonymous	exon10	c.G2724A	p.L908L	12q13.12	0.2422	739			ENST00000301067
1	chr6	37140780	37140780	G	A	exonic	PIM1	missense	exon5	c.G616A	p.V206M	6p21.2	0.3217	2002			ENST00000373509
1	chr6	37138577	37138577	G	A	exonic	PIM1	synonymous	exon2	c.G111A	p.Q37Q	6p21.2	0.5878	917		rs751073896, COSM220744	ENST00000373509
1	chr6	106536093	106536097	C	CTCCA	exonic	PRDM1	frameshift_variant	exon2	c.60_61insCCGGCT	p.Ser21fs	6q21	49,20%	4283			ENST00000369096
3	chr16	3820828	3820828	G	A	exonic	CREBBP	missense	exon14	c.C2623T	p.P875S	16p13.3	0.2619	42			ENST00000262367
5	chr17	62006799	62006799	A	G	exonic	CD79B	missense	exon5	c.T586C	p.Y196H	17q23.3	0.8588	1303	COSM220734	COSM1737939, COSM144393	ENST00000006750.3
5	chr3	38182641	38182641	T	C	exonic	MYD88	missense	exon5	c.T794C	p.L265P	3p22.2	0.3528	326	rs387907272,COSM5416224,COSM85940		ENST00000396334
5	chr6	37138405	37138405	C	A	exonic	PIM1	missense	exon1	c.C54A	p.N18K	6p21.2	0.4113	248			ENST00000373509
5	chr6	37138427	37138427	G	A	exonic	PIM1	missense	exon1	c.G76A	p.A26T	6p21.2	0.408	250			ENST00000373509
5	chr6	37139097	37139097	G	A	exonic	PIM1	missense	exon4	c.G437A	p.S146N	6p21.2	0.3614	664			ENST00000373509
5	chr6	37139180	37139180	C	T	exonic	PIM1	missense	exon4	c.C520T	p.L174F	6p21.2	0.3545	505			ENST00000373509
5	chr6	138200190	138200190	C	A	exonic	TNFAIP3	stopgain	exon7	c.C1608A	p.C536X	6q23.3	0.2741	704			ENST00000237289
6	chr12	49420433	49420433	G	A	exonic	KMT2D	missense	exon48	c.C15316T	p.R5106C	12q13.12	0.3231	65	COSM939987,COSM939988		ENST00000301067
6	chr3	38182641	38182641	T	C	exonic	MYD88	missense	exon5	c.T794C	p.L265P	3p22.2	0.4405	336	rs387907272,COSM5416224,COSM85940		ENST00000396334
7	chr7	2978320	2978320	C	T	exonic	CARD11	missense	exon7	c.G1010A	p.R337Q	7p22.2	0.4167	1039	rs749237424, COSM43451		ENST00000396946
7	chr3	38182641	38182641	T	C	exonic	MYD88	missense	exon5	c.T794C	p.L265P	3p22.2	0.4556	698	rs387907272,COSM5416224,COSM85940		ENST00000396334
7	chr6	37138577	37138577	G	A	exonic	PIM1	synonymous	exon2	c.G111A	p.Q37Q	6p21.2	0.3962	1565		rs751073896, COSM220744	ENST00000373509
8	chr6	37140788	37140788	C	T	exonic	PIM1	synonymous	exon5	c.C624T	p.S208S	6p21.2	0.3499	343			ENST00000373509
8	chr7	2987341	2987341	G	A	exonic	CARD11	missense	exon3	c.C88T	p.R30W	7p22.2	0.2778	54			ENST00000396946
8	chr6	37139033	37139033	C	T	exonic	PIM1	missense	exon4	c.C373T	p.P125S	6p21.2	0.2538	130	COSM4610026	COSM4610416	ENST00000373509
9	chr17	62006797	62006797	G	C	exonic	CD79B	stopgain	exon5	c.C588G	p.Y196X	17q23.3	0.3116	276			ENST00000006750.3
9	chr6	106536235	106536235	G	A	exonic	PRDM1	missense	exon2	c.G202A	p.D68N	6q21	0.7297	74			ENST00000369096
10	chr6	41903731	41903731	G	A	exonic	CCND3	stopgain	exon5	c.C826T	p.Q276X	6p21.1	0.322	500	COSM220538		ENST00000372991
10	chr6	138200458	138200459	C	CT	exonic	TNFAIP3	frameshift_variant	exon7	c.1876_1877insT	p.Leu626fs	6q23.3	0.68	966	COSM35973,COSM36199, COSM3994618, COSM1685344		ENST00000237289
11	chr11	108172446	108172446	G	A	exonic	ATM	stopgain	exon35	c.G5249A	p.W1750X	11q22.3	0.9911	2477	COSM1235413		ENST00000278616
12a	chr6	37138420	37138420	C	G	exonic	PIM1	synonymous	exon1	c.C69G	p.T23T	6p21.2	0.7078	438			ENST00000373509
12a	chr7	2962275	2962275	G	A	exonic	CARD11	synonymous	exon17	c.C2262T	p.N754N	7p22.2	0.4484	223			ENST00000396946
12a	chr6	37139209	37139209	G	A	exonic	PIM1	synonymous	exon4	c.G549A	p.K183K	6p21.2	0.7896	941	COSM5652992		ENST00000373509
12a	chr11	108119789	108119789	C	T	exonic	ATM	missense	exon9	c.C1195T	p.H399Y	11q22.3	0.2727	176			ENST00000278616
12a	chr7	140482915	140482915	G	A	exonic	BRAF	missense	exon10	c.C1220T	p.P407L	7q34	0.5658	152			ENST00000288602
12a	chr16	3788614	3788614	G	A	exonic	CREBBP	missense	exon26	c.C4340T	p.T1447I	16p13.3	0.4458	424	CM050568, COSM5054884		ENST00000262367
12a	chr3	38182641	38182641	T	C	exonic	MYD88	missense	exon5	c.T794C	p.L265P	3p22.2	0.7241	203	rs387907272,COSM5416224,COSM85940		ENST00000396334
12a	chr6	37138401	37138401	G	A	exonic	PIM1	missense	exon1	c.G50A	p.C17Y	6p21.2	0.7071	437			ENST00000373509
12a	chr6	37139039	37139039	C	T	exonic	PIM1	stopgain	exon4	c.C379T	p.Q127X	6p21.2	0.8434	447	COSM327134		ENST00000373509
12a	chr17	40476822	40476822	G	A	exonic	STAT3	stopgain	exon17	c.C1507T	p.Q503X	17q21.2	0.2306	438			ENST00000264657
12b	chr6	37138580	37138580	C	T	exonic	PIM1	synonymous	exon2	c.C114T	p.Y38Y	6p21.2	0.532	297		COSM4171572	ENST00000373509
12b	chr6	37138937	37138937	C	T	exonic	PIM1	synonymous	exon4	c.C277T	p.L93L	6p21.2	0.3148	378	rs548710452, COSM3928004		ENST00000373509
12b	chr6	37138945	37138945	G	A	exonic	PIM1	synonymous	exon4	c.G285A	p.K95K	6p21.2	0.2386	373			ENST00000373509
12b	chr6	37138981	37138981	G	A	exonic	PIM1	synonymous	exon4	c.G321A	p.L107L	6p21.2	0.4021	378			ENST00000373509
12b	chr6	37139209	37139209	G	A	exonic	PIM1	synonymous	exon4	c.G549A	p.K183K	6p21.2	0.4913	920	COSM5652992		ENST00000373509
12b	chr6	37140788	37140788	C	T	exonic	PIM1	synonymous	exon5	c.C624T	p.S208S	6p21.2	0.4378	3120			ENST00000373509
12b	chr3	38182641	38182641	T	C	exonic	MYD88	missense	exon5	c.T794C	p.L265P	3p22.2	0.5154	1042	rs387907272,COSM5416224,COSM85940		ENST00000396334
12b	chr6	37138625	37138625	C	G	exonic	PIM1	stopgain	exon2	c.C159G	p.Y53X	6p21.2	0.493	284		COSM327133	ENST00000373509
12b	chr6	37138946	37138946	G	C	exonic	PIM1	missense	exon4	c.G286C	p.V96L	6p21.2	0.4649	370		COSM4610023	ENST00000373509
12b	chr6	37139210	37139210	C	T	exonic	PIM1	missense	exon4	c.C550T	p.L184F	6p21.2	0.3196	920	COSM1731954		ENST00000373509
13	chr6	37138580	37138580	C	T	exonic	PIM1	synonymous	exon2	c.C114T	p.Y38Y	6p21.2	0.782	1376		COSM4171572	ENST00000373509
13	chr7	2977612	2977612	A	T	exonic	CARD11	missense	exon8	c.T1072A	p.C358S	7p22.2	0.4321	2055			ENST00000396946
13	chr17	62006647	62006647	A	G	exonic	CD79B	missense	exon6	c.T629C	p.I210T	17q23.3	0.5781	365			ENST00000006750.3
13	chr17	62006680	62006680	A	T	exonic	CD79B	missense	exon6	c.T596A	p.L199Q	17q23.3	0.5781	365		COSM1737940, COSM3718303, COSM5656386	ENST00000006750.3
13	chr3	38182641	38182641	T	C	exonic	MYD88	missense	exon5	c.T794C	p.L265P	3p22.2	0.5607	1350	rs387907272,COSM5416224,COSM85940		ENST00000396334
13	chr6	37139104	37139104	C	T	exonic	PIM1	synonymous	exon4	c.C444T	p.F148F	6p21.2	0.7218	417			ENST00000373509
13	chr6	37139209	37139209	G	A	exonic	PIM1	synonymous	exon4	c.G549A	p.K183K	6p21.2	0.5319	1585	COSM5652992		ENST00000373509
13	chr6	37138808	37138808	G	T	intronic	PIM1	splice_donor_variant				6p21.2	0.6972	852			ENST00000373509
13	chr6	37138597		TGGGCAGCGGCG	T	exonic	PIM1	frameshift_variant	exon2	c.132del11	p.Leu44fs	6p21.2	0.796	3214			ENST00000373509
13	chr6	37139029		CGAGCCGGT	C	exonic	PIM1	frameshift_variant	exon4	c.370delGAGCCGGT	p.Glu124fs	6p21.2	0.38	7991			ENST00000373510
13	chr6	37139210	37139210	C	T	exonic	PIM1	missense	exon4	c.C550T	p.L184F	6p21.2	0.4215	1585	COSM1731954		ENST00000373509
13	chr16	81929465	81929465	C	T	exonic	PLCG2	missense	exon13	c.C1126T	p.R376W	16q23.3	0.3457	3775			ENST00000359376
13	chr6	106536324	106536324	G	C	exonic	PRDM1	missense	exon2	c.G291C	p.E97D	6q21	0.9589	1338	COSM97137	COSM5715113, COSM97162	ENST00000369096
13	chr19	1622393	1622393	C	T	exonic	TCF3	missense	exon9	c.G571A	p.E191K	19p13.3	0.6162	383			ENST00000262965
14	chr12	49440169	49440169	C	T	exonic	KMT2D	missense	exon16	c.G4457A	p.G1486D	12q13.12	0.2268	97			ENST00000301067
14	chr12	49433401	49433401	C	T	intronic	KMT2D	splicing acceptor variant	intron31			12q13.12	0.2018	114			ENST00000301067
14	chr6	37138424	37138424	C	G	exonic	PIM1	missense	exon1	c.C73G	p.L25V	6p21.2	0.28	150	rs774607869, COSM220737		ENST00000373509
15	chr6	37138769	37138769	C	T	exonic	PIM1	missense	exon3	c.C202T	p.H68Y	6p21.2	0.4677	541			ENST00000373509
15	chr6	37138976	37138976	C	T	exonic	PIM1	missense	exon4	c.C316T	p.L106F	6p21.2	0.6088	363			ENST00000373509
15	chr6	37138786	37138786	G	A	exonic	PIM1	synonymous	exon3	c.G219A	p.R73R	6p21.2	0.81	279			ENST00000373509
15	chr6	138200301	138200301	C	T	exonic	TNFAIP3	synonymous	exon7	c.C1719T	p.S573S	6q23.3	0.2381	105			ENST00000237289
15	chr6	37139098	37139098	C	T	exonic	PIM1	synonymous	exon4	c.C438T	p.S146S	6p21.2	0.299	388	COSM5651447		ENST00000373509
16	chr3	38182641	38182641	T	C	exonic	MYD88	missense	exon5	c.T794C	p.L265P	3p22.2	0.5862	203	rs387907272,COSM5416224,COSM85940		ENST00000396334
16	chr6	37138354	37138354	G	A	exonic	PIM1	start_lost	exon1	c.G3A	p.M1I	6p21.2	0.4389	401	rs759294703, COSM5656321		ENST00000373509
16	chr6	37138916	37138916	G	C	exonic	PIM1	missense	exon4	c.G256C	p.V86L	6p21.2	0.7193	374		COSM4610149	ENST00000373509
16	chr6	37139204	37139204	C	T	exonic	PIM1	missense	exon4	c.C544T	p.L182F	6p21.2	0.7251	542			ENST00000373509
16	chr6	106536315	106536315	C	T	exonic	PRDM1	synonymous	exon2	c.C282T	p.N94N	6q21	0.6971	1116			ENST00000369096
16	chr6	37139203	37139203	G	A	exonic	PIM1	synonymous	exon4	c.G543A	p.E181E	6p21.2	0.2439	537		COSM220739	ENST00000373509
Existing variant/dbsnp 1: same change
Existing variant/dbsnp 2: different change
